# Supplementary material for: The Use of Nautical Activities in Formal Education: A Systematic Review
Source: Behav Sci (Basel). 2023 Nov 3;13(11):905. doi: 10.3390/bs13110905 (PMC10669126; doi:10.3390/bs13110905)
Supplement: Supplementary file 1 [file behavsci-13-00905-s001.zip]

Archive with 1 entries (1 files):
- behavsci-2647026-supplementary.pdf
